# Supplementary material for: Synthesis and Characterization of Magnesium Co-Substituted M-Type Ferrites BaFe12−x−yMgxMyO19 with M = Zr, Hf
Source: Materials (Basel). 2026 Jun 18;19(12):2626. doi: 10.3390/ma19122626 (PMC13304463; doi:10.3390/ma19122626)
Supplement: Supplementary file 1 [file materials-19-02626-s001.zip]

Archive with 1 entries (1 files):
- materials-4331469-supplementary.pdf
